# Supplementary material for: Plastid genome comparison and phylogenetic analyses of the Chinese group of medicinal species and related taxa within Asparagus genus
Source: Front Plant Sci. 2025 Jan 27;16:1508898. doi: 10.3389/fpls.2025.1508898 (PMC11808011; doi:10.3389/fpls.2025.1508898)
Supplement: Supplementary file 5 [file Table5.xlsx]

## Sheet: Sheet1
Number of different type of SSRs identified in each plastomes
	Mono-	Di-	Tri-	Tetra-	Penta-	Hexa-	total
A. virgatus	60	14	7	12	0	0	93
A. setaceus	57	13	7	12	0	1	90
A. densiflorus	52	15	7	13	0	1	88
A. aethiopicus	52	15	7	13	0	1	88
A. falcatus	49	15	7	14	0	1	86
A. macowanii	54	13	8	14	0	0	89
A. cochinchinensis	54	15	5	12	1	0	87
A. munitus	49	13	5	11	1	0	79
A. myriacanthus	52	13	5	12	1	0	83
A. taliensis	48	13	5	12	2	0	80
A. subscandens	56	13	4	12	2	0	87
A. meioclados	50	13	4	12	4	0	83
A. trichoclados	63	12	5	12	3	0	95
A. lycopodineus	60	12	5	12	2	0	91
A. tibeticus	51	13	4	12	2	0	82
A. filicinus	48	14	7	14	1	1	85
A. schoberioides	54	13	5	10	0	1	83
A. neglectus	50	14	4	13	1	0	82
A. officinalis	54	13	5	13	1	0	86
A. angulofractus	49	13	4	13	0	0	79
A. brachyphyllus	50	13	5	13	1	0	82
A. dauricus	53	13	5	13	1	0	85
A. gobicus	52	13	5	13	1	0	84
A. oligoclonos	56	13	5	13	1	0	88
A. longiflorus	55	13	5	13	1	0	87

## Sheet: Sheet2
Frequencies of SSRs identifed in LSC, IR and SSC regions
	LSC	IR	SSC	total
A. virgatus	64	10	19	93
A. setaceus	62	10	18	90
A. densiflorus	61	10	17	88
A. aethiopicus	61	10	17	88
A. falcatus	60	10	16	86
A. macowanii	60	10	19	89
A. cochinchinensis	55	10	22	87
A. munitus	47	12	20	79
A. myriacanthus	53	12	18	83
A. taliensis	50	12	18	80
A. subscandens	57	12	18	87
A. meioclados	52	12	19	83
A. trichoclados	62	12	21	95
A. lycopodineus	61	10	20	91
A. tibeticus	53	10	19	82
A. filicinus	54	12	19	85
A. schoberioides	55	8	20	83
A. neglectus	53	10	19	82
A. officinalis	53	12	21	86
A. angulofractus	51	10	18	79
A. brachyphyllus	51	12	19	82
A. dauricus	51	12	22	85
A. gobicus	51	12	21	84
A. oligoclonos	55	12	21	88
A. longiflorus	54	12	21	87

## Sheet: Sheet3
Frequency of identified SSR motifs among Asparagus species
	A. virgatus	A. setaceus	A. densiflorus	A. aethiopicus	A. falcatus	A. macowanii	A. cochinchinensis	A. munitus	A. myriacanthus	A. taliensis	A. subscandens	A. meioclados	A. trichoclados	A. lycopodineus	A. tibeticus	A. filicinus	A. schoberioides	A. neglectus	A. officinalis	A. angulofractus	A. brachyphyllus	A. dauricus	A. gobicus	A. oligoclonos	A. longiflorus
A	28	23	22	22	22	24	22	21	23	21	23	21	24	24	22	16	20	19	22	23	19	24	23	20	21
C	0	1	1	1	1	2	2	0	1	1	0	1	1	1	1	1	2	2	2	2	1	1	1	2	2
G	0	0	0	0	0	0	0	0	0	0	1	0	0	0	0	1	1	0	0	0	0	0	0	0	0
T	32	33	29	29	26	28	30	28	28	26	32	28	38	35	28	30	31	29	30	24	30	28	28	34	32
AT	6	6	7	7	7	6	9	7	7	7	7	7	6	6	7	8	7	7	7	7	7	7	7	7	7
GA	1	1	1	1	1	1	1	1	1	1	1	1	1	1	1	1	1	1	1	1	1	1	1	1	1
TA	5	4	5	5	5	4	3	3	3	3	3	3	3	3	3	3	3	4	3	3	3	3	3	3	3
TC	2	2	2	2	2	2	2	2	2	2	2	2	2	2	2	2	2	2	2	2	2	2	2	2	2
AAT	1	1	1	1	1	1	0	0	0	0	0	0	0	0	0	0	0	0	0	0	0	0	0	0	0
ATA	1	1	1	1	1	2	1	1	1	1	1	1	1	1	1	3	1	1	1	1	1	1	1	1	1
ATT	2	2	2	2	2	2	2	2	2	2	1	1	2	2	1	2	2	2	2	1	2	2	2	2	2
CTC	1	1	1	1	1	1	1	1	1	1	1	1	1	1	1	1	1	0	1	1	1	1	1	1	1
TTA	1	1	1	1	1	1	0	0	0	0	0	0	0	0	0	0	0	0	0	0	0	0	0	0	0
TTC	1	1	1	1	1	1	1	1	1	1	1	1	1	1	1	1	1	1	1	1	1	1	1	1	1
AAAT	1	1	1	1	1	1	1	1	1	1	1	0	1	1	1	1	1	1	1	1	1	1	1	1	1
AATA	1	1	1	1	1	1	1	1	1	1	1	1	1	1	1	1	1	1	1	1	1	1	1	1	1
AATG	1	1	1	1	1	1	1	1	1	1	1	1	1	1	1	1	1	1	1	1	1	1	1	1	1
AATT	1	1	1	1	1	1	1	1	1	1	1	1	1	1	1	1	0	2	2	1	1	1	1	1	1
AGGT	0	0	0	0	0	0	0	0	0	0	0	0	0	0	1	1	0	1	1	1	1	1	1	1	1
ATAA	2	2	2	2	2	2	2	2	2	2	2	2	2	2	2	3	2	2	2	2	2	2	2	2	2
ATAG	0	0	0	0	0	0	0	0	0	0	0	1	1	1	0	0	0	0	0	0	0	0	0	0	0
ATTA	1	1	1	1	1	1	1	1	1	1	1	1	0	0	1	1	1	1	1	1	1	1	1	1	1
CTAC	0	0	0	0	0	0	0	0	0	0	0	0	0	0	1	1	0	1	1	1	1	1	1	1	1
CTAT	1	1	1	1	1	1	1	0	1	1	1	1	1	1	1	1	1	1	1	1	1	1	1	1	1
TAAA	1	1	1	1	1	1	1	1	1	1	1	1	1	1	0	1	1	0	0	1	1	1	1	1	1
TATT	1	1	1	1	1	1	1	1	1	1	1	1	1	1	0	0	0	0	0	0	0	0	0	0	0
TTAA	0	0	0	0	1	0	0	0	0	0	0	0	0	0	0	0	0	0	0	0	0	0	0	0	0
TTAT	0	0	0	0	0	1	0	0	0	0	0	0	0	0	0	0	0	0	0	0	0	0	0	0	0
TTGA	1	1	1	1	1	1	1	1	1	1	1	1	1	1	1	1	1	1	1	1	1	1	1	1	1
TTTA	1	1	1	1	1	1	1	1	1	1	1	1	1	1	1	1	1	1	1	1	1	1	1	1	1
TTTC	0	0	1	1	1	1	0	0	0	0	0	0	0	0	0	0	0	0	0	0	0	0	0	0	0
AATAT	0	0	0	0	0	0	0	0	0	0	0	0	0	0	1	0	0	0	0	0	0	0	0	0	0
ATAAA	0	0	0	0	0	0	1	0	0	1	1	2	1	1	0	0	0	0	0	0	0	0	0	0	0
ATAGA	0	0	0	0	0	0	0	0	0	0	0	0	0	1	0	0	0	0	0	0	0	0	0	0	0
CTTTA	0	0		0	0	0	0	0	0	0	0	1	0	0	0	0	0	0		0	0	0	0	0	0
TAAAA	0	0	0	0	0	0	0	1	1	1	1	1	1	0	1	0	0	1	1	0	1	1	1	1	1
TATAA	0	0	0	0	0	0	0	0	0	0	0	0	1	0	0	0	0	0	0	0	0	0	0	0	0
TATAT	0	0	0	0	0	0	0	0	0	0	0	0	0	0	0	1	0	0	0	0	0	0	0	0	0
AATATG	0	0	1	1	1	0	0	0	0	0	0	0	0	0	0	0	0	0	0	0	0	0	0	0	0
TAGTTG	0	1	0	0	0	0	0	0	0	0	0	0	0	0	0	0	0	0	0	0	0	0	0	0	0
TTATAT	0	0	0	0	0	0	0	0	0	0	0	0	0	0	0	1	1	0	0	0	0	0	0	0	0

## Sheet: Sheet4
27 kinds of SSR motifs with unique presence or absence in one or several plastomes among Asparagus
	A. virgatus	A. setaceus	A. densiflorus	A. aethiopicus	A. falcatus	A. macowanii	A. cochinchinensis	A. munitus	A. myriacanthus	A. taliensis	A. subscandens	A. meioclados	A. trichoclados	A. lycopodineus	A. tibeticus	A. filicinus	A. schoberioides	A. neglectus	A. officinalis	A. angulofractus	A. brachyphyllus	A. dauricus	A. gobicus	A. oligoclonos	A. longiflorus
C	0	1	1	1	1	2	2	0	1	1	0	1	1	1	1	1	2	2	2	2	1	1	1	2	2
G	0	0	0	0	0	0	0	0	0	0	1	0	0	0	0	1	1	0	0	0	0	0	0	0	0
AAT	1	1	1	1	1	1	0	0	0	0	0	0	0	0	0	0	0	0	0	0	0	0	0	0	0
CTC	1	1	1	1	1	1	1	1	1	1	1	1	1	1	1	1	1	0	1	1	1	1	1	1	1
TTA	1	1	1	1	1	1	0	0	0	0	0	0	0	0	0	0	0	0	0	0	0	0	0	0	0
AAAT	1	1	1	1	1	1	1	1	1	1	1	0	1	1	1	1	1	1	1	1	1	1	1	1	1
AATT	1	1	1	1	1	1	1	1	1	1	1	1	1	1	1	1	0	2	2	1	1	1	1	1	1
AGGT	0	0	0	0	0	0	0	0	0	0	0	0	0	0	1	1	0	1	1	1	1	1	1	1	1
ATAG	0	0	0	0	0	0	0	0	0	0	0	1	1	1	0	0	0	0	0	0	0	0	0	0	0
ATTA	1	1	1	1	1	1	1	1	1	1	1	1	0	0	1	1	1	1	1	1	1	1	1	1	1
CTAC	0	0	0	0	0	0	0	0	0	0	0	0	0	0	1	1	0	1	1	1	1	1	1	1	1
CTAT	1	1	1	1	1	1	1	0	1	1	1	1	1	1	1	1	1	1	1	1	1	1	1	1	1
TAAA	1	1	1	1	1	1	1	1	1	1	1	1	1	1	0	1	1	0	0	1	1	1	1	1	1
TATT	1	1	1	1	1	1	1	1	1	1	1	1	1	1	0	0	0	0	0	0	0	0	0	0	0
TTAA	0	0	0	0	1	0	0	0	0	0	0	0	0	0	0	0	0	0	0	0	0	0	0	0	0
TTAT	0	0	0	0	0	1	0	0	0	0	0	0	0	0	0	0	0	0	0	0	0	0	0	0	0
TTTC	0	0	1	1	1	1	0	0	0	0	0	0	0	0	0	0	0	0	0	0	0	0	0	0	0
AATAT	0	0	0	0	0	0	0	0	0	0	0	0	0	0	1	0	0	0	0	0	0	0	0	0	0
ATAAA	0	0	0	0	0	0	1	0	0	1	1	1	1	1	0	0	0	0	0	0	0	0	0	0	0
ATAGA	0	0	0	0	0	0	0	0	0	0	0	0	0	1	0	0	0	0	0	0	0	0	0	0	0
CTTTA	0	0		0	0	0	0	0	0	0	0	1	0	0	0	0	0	0		0	0	0	0	0	0
TAAAA	0	0	0	0	0	0	0	1	1	1	1	1	1	0	1	0	0	1	1	0	1	1	1	1	1
TATAA	0	0	0	0	0	0	0	0	0	0	0	0	1	0	0	0	0	0	0	0	0	0	0	0	0
TATAT	0	0	0	0	0	0	0	0	0	0	0	0	0	0	0	1	0	0	0	0	0	0	0	0	0
AATATG	0	0	1	1	1	0	0	0	0	0	0	0	0	0	0	0	0	0	0	0	0	0	0	0	0
TAGTTG	0	1	0	0	0	0	0	0	0	0	0	0	0	0	0	0	0	0	0	0	0	0	0	0	0
TTATAT	0	0	0	0	0	0	0	0	0	0	0	0	0	0	0	1	1	0	0	0	0	0	0	0	0
Note: The numbers 1 and 0 indicate the presence and absence of SSR motifs in the species, respectively
